# Supplementary material for: Yeast Cell Wall Compounds on The Formation of Fermentation Products and Fecal Microbiota in Cats: An In Vivo and In Vitro Approach
Source: Animals (Basel). 2023 Feb 11;13(4):637. doi: 10.3390/ani13040637 (PMC9951743; doi:10.3390/ani13040637)
Supplement: Supplementary file 1 [file animals-13-00637-s001.zip]

Archive with 1 entries (1 files):
- animals-2102218-supplementary.pdf
